# Supplementary material for: Disporum nanchuanense (Colchicaceae), a new species from Chongqing, China
Source: PhytoKeys. 2019 Aug 29;130:49–57. doi: 10.3897/phytokeys.130.34005 (PMC6728338; doi:10.3897/phytokeys.130.34005)
Supplement: XML Treatment for Disporum nanchuanense [file phytokeys.130.34005-treatment1.xml]

<!DOCTYPE tp:taxon-treatment
  PUBLIC "-//TaxonX//DTD Taxonomic Treatment Publishing DTD v0 20100105//EN" "tax-treatment-NSO.dtd">
<tp:taxon-treatment xmlns:tp="http://www.plazi.org/taxpub"><tp:treatment-meta><kwd-group><label>Taxon classification</label><kwd><named-content xmlns:xlink="http://www.w3.org/1999/xlink" content-type="kingdom">Plantae</named-content></kwd><kwd><named-content xmlns:xlink="http://www.w3.org/1999/xlink" content-type="order">Liliales</named-content></kwd><kwd><named-content xmlns:xlink="http://www.w3.org/1999/xlink" content-type="family">Colchicaceae</named-content></kwd></kwd-group><mixed-citation publication-type="journal"><person-group><name><surname>Zhu</surname><given-names>Xinxin</given-names></name><name><surname>Liao</surname><given-names>Shuai</given-names></name><name><surname>Yi</surname><given-names>Sirong</given-names></name></person-group><article-title><italic><tp:taxon-name><tp:taxon-name-part taxon-name-part-type="genus" reg="Disporum">Disporum</tp:taxon-name-part> <tp:taxon-name-part taxon-name-part-type="species" reg="nanchuanense">nanchuanense</tp:taxon-name-part></tp:taxon-name></italic> (<tp:taxon-name><tp:taxon-name-part taxon-name-part-type="family">Colchicaceae</tp:taxon-name-part></tp:taxon-name>), a new species from Chongqing, China</article-title><source>PhytoKeys</source><day>29</day><month>8</month><year>2019</year><volume>130</volume><fpage>49</fpage><lpage>57</lpage><pub-id pub-id-type="doi">10.3897/phytokeys.130.34005</pub-id></mixed-citation></tp:treatment-meta><tp:nomenclature><tp:taxon-name><object-id xmlns:xlink="http://www.w3.org/1999/xlink" content-type="arpha" xlink:type="simple">6188C3141E9D5BAFA1A62A40E90A981B</object-id>
            <tp:taxon-name-part taxon-name-part-type="genus" reg="Disporum">Disporum</tp:taxon-name-part>
            <tp:taxon-name-part taxon-name-part-type="species" reg="nanchuanense">nanchuanense</tp:taxon-name-part>
            <object-id xmlns:xlink="http://www.w3.org/1999/xlink" content-type="ipni" xlink:type="simple">urn:lsid:ipni.org:names:60479342-2</object-id>
          </tp:taxon-name><tp:taxon-authority>X.X.Zhu &amp; S.R.Yi</tp:taxon-authority><tp:taxon-status xmlns:xlink="http://www.w3.org/1999/xlink" xlink:type="simple">sp. nov.</tp:taxon-status><xref ref-type="fig" rid="F1">Figures 1</xref><xref ref-type="fig" rid="F2">, 2</xref><xref ref-type="fig" rid="F3">, 3</xref><xref ref-type="fig" rid="F4">and 4A-C</xref></tp:nomenclature><tp:treatment-sec sec-type="Type" id="SECID0EPDAC"><title>Type.</title><p>CHINA. Chongqing: Nanchuan District, Jinfo Mountain National Nature Reserve, <named-content xmlns:xlink="http://www.w3.org/1999/xlink" content-type="dwc:verbatimCoordinates" xlink:type="simple"><named-content content-type="geo-json" specific-use="{&#34;type&#34;:&#34;Point&#34;,&#34;coordinates&#34;:[107.188667,29.044500]}" id="NCID0EYDAC" xlink:type="simple">29°02.67'N, 107°11.32'E</named-content></named-content>, 1386 m a.s.l., 30 March 2018, <italic>X.X.Zhu ZXX18025</italic> (holotype: CSH [CSH 0151769!]; isotypes CSH!, KUN!).</p><fig id="F1" position="float" orientation="portrait"><object-id xmlns:xlink="http://www.w3.org/1999/xlink" content-type="doi" xlink:type="simple">10.3897/phytokeys.130.34005.figure1</object-id><object-id xmlns:xlink="http://www.w3.org/1999/xlink" content-type="arpha" xlink:type="simple">80D5A4BD6159536A91072925D153896B</object-id><label>Figure 1.</label><caption><p><italic><tp:taxon-name><tp:taxon-name-part taxon-name-part-type="genus" reg="Disporum">Disporum</tp:taxon-name-part> <tp:taxon-name-part taxon-name-part-type="species" reg="nanchuanense">nanchuanense</tp:taxon-name-part></tp:taxon-name></italic> X.X.Zhu &amp; S.R.Yi. <bold>A</bold> Plant <bold>B</bold> Leaf <bold>C</bold> Tepal in frontal view <bold>D</bold> Tepal in back view <bold>E</bold> Stamen <bold>F</bold> Pistil. Illustration by Huixia Dong.</p></caption><graphic xmlns:xlink="http://www.w3.org/1999/xlink" xlink:href="phytokeys-130-049-g001.jpg" position="float" orientation="portrait" xlink:type="simple" id="oo_327612.jpg"><uri content-type="original_file" xlink:type="simple">https://binary.pensoft.net/fig/327612</uri></graphic></fig><fig id="F2" position="float" orientation="portrait"><object-id xmlns:xlink="http://www.w3.org/1999/xlink" content-type="doi" xlink:type="simple">10.3897/phytokeys.130.34005.figure2</object-id><object-id xmlns:xlink="http://www.w3.org/1999/xlink" content-type="arpha" xlink:type="simple">5B329551492853B29472378B4FFE0544</object-id><label>Figure 2.</label><caption><p><italic><tp:taxon-name><tp:taxon-name-part taxon-name-part-type="genus" reg="Disporum">Disporum</tp:taxon-name-part> <tp:taxon-name-part taxon-name-part-type="species" reg="nanchuanense">nanchuanense</tp:taxon-name-part></tp:taxon-name></italic> X.X.Zhu &amp; S.R.Yi. <bold>A</bold> Plant <bold>B–C</bold> Leaves <bold>D–E</bold> Inflorescences <bold>F</bold> Roots. Photographed by Xinxin Zhu</p></caption><graphic xmlns:xlink="http://www.w3.org/1999/xlink" xlink:href="phytokeys-130-049-g002.jpg" position="float" orientation="portrait" xlink:type="simple" id="oo_327613.jpg"><uri content-type="original_file" xlink:type="simple">https://binary.pensoft.net/fig/327613</uri></graphic></fig><fig id="F3" position="float" orientation="portrait"><object-id xmlns:xlink="http://www.w3.org/1999/xlink" content-type="doi" xlink:type="simple">10.3897/phytokeys.130.34005.figure3</object-id><object-id xmlns:xlink="http://www.w3.org/1999/xlink" content-type="arpha" xlink:type="simple">4BFDC434E8915C38A9DCE3D6C933A5E2</object-id><label>Figure 3.</label><caption><p>Holotype of <italic><tp:taxon-name><tp:taxon-name-part taxon-name-part-type="genus" reg="Disporum">Disporum</tp:taxon-name-part> <tp:taxon-name-part taxon-name-part-type="species" reg="nanchuanense">nanchuanense</tp:taxon-name-part></tp:taxon-name></italic> X.X.Zhu &amp; S.R.Yi (CSH-0151769!).</p></caption><graphic xmlns:xlink="http://www.w3.org/1999/xlink" xlink:href="phytokeys-130-049-g003.jpg" position="float" orientation="portrait" xlink:type="simple" id="oo_327614.jpg"><uri content-type="original_file" xlink:type="simple">https://binary.pensoft.net/fig/327614</uri></graphic></fig></tp:treatment-sec><tp:treatment-sec sec-type="Diagnosis" id="SECID0E2GAC"><title>Diagnosis.</title><p><italic><tp:taxon-name><tp:taxon-name-part taxon-name-part-type="genus" reg="Disporum">Disporum</tp:taxon-name-part> <tp:taxon-name-part taxon-name-part-type="species" reg="nanchuanense">nanchuanense</tp:taxon-name-part></tp:taxon-name></italic> X.X.Zhu &amp; S.R.Yi is similar to <italic><tp:taxon-name><tp:taxon-name-part taxon-name-part-type="genus" reg="Disporum">D.</tp:taxon-name-part> <tp:taxon-name-part taxon-name-part-type="species" reg="longistylum">longistylum</tp:taxon-name-part></tp:taxon-name></italic> (Léveillé &amp; Vaniot) Hara and <italic><tp:taxon-name><tp:taxon-name-part taxon-name-part-type="genus" reg="Disporum">D.</tp:taxon-name-part> <tp:taxon-name-part taxon-name-part-type="species" reg="megalanthum">megalanthum</tp:taxon-name-part></tp:taxon-name></italic> Wang &amp; Tang, but it differs from <italic><tp:taxon-name><tp:taxon-name-part taxon-name-part-type="genus" reg="Disporum">D.</tp:taxon-name-part> <tp:taxon-name-part taxon-name-part-type="species" reg="longistylum">longistylum</tp:taxon-name-part></tp:taxon-name></italic> in its stem which is usually simple, rarely branched, tepals white with purple, apex obtuse, 22–25 × 2.8–4 mm, filaments 20–24 mm long, anthers 5.2–5.6 mm long and ovary ca. 4.6 mm long, style 27–29 mm long; and it differs from <italic><tp:taxon-name><tp:taxon-name-part taxon-name-part-type="genus" reg="Disporum">D.</tp:taxon-name-part> <tp:taxon-name-part taxon-name-part-type="species" reg="megalanthum">megalanthum</tp:taxon-name-part></tp:taxon-name></italic> in its inflorescences terminal, petiole 3–13 mm long, tepals white with purple, oblanceolate, apex obtuse, stamens distinctly exserted and ovary ca. 4.6 mm long, style 27–29 mm long, distinctly exserted. Detailed morphological comparison is shown in Table <xref ref-type="table" rid="T1">1</xref> and Figure <xref ref-type="fig" rid="F4">4</xref>.</p><fig id="F4" position="float" orientation="portrait"><object-id xmlns:xlink="http://www.w3.org/1999/xlink" content-type="doi" xlink:type="simple">10.3897/phytokeys.130.34005.figure4</object-id><object-id xmlns:xlink="http://www.w3.org/1999/xlink" content-type="arpha" xlink:type="simple">C0754DA45A69571F9ECF021A41B21463</object-id><label>Figure 4.</label><caption><p><bold>A-C</bold>: <italic><tp:taxon-name><tp:taxon-name-part taxon-name-part-type="genus" reg="Disporum">Disporum</tp:taxon-name-part> <tp:taxon-name-part taxon-name-part-type="species" reg="nanchuanense">nanchuanense</tp:taxon-name-part></tp:taxon-name></italic> X.X.Zhu &amp; S.R.Yi. <bold>A</bold> Plant <bold>B</bold> Inflorescence <bold>C</bold> Flower dissection <bold>D-F</bold>: <italic><tp:taxon-name><tp:taxon-name-part taxon-name-part-type="genus" reg="Disporum">D.</tp:taxon-name-part> <tp:taxon-name-part taxon-name-part-type="species" reg="longistylum">longistylum</tp:taxon-name-part></tp:taxon-name></italic> (Lévl. &amp; Vant.) Hara <bold>D</bold> Plant <bold>E</bold> Inflorescence <bold>F</bold> Flower dissection <bold>G-I</bold>: <italic><tp:taxon-name><tp:taxon-name-part taxon-name-part-type="genus" reg="Disporum">D.</tp:taxon-name-part> <tp:taxon-name-part taxon-name-part-type="species" reg="megalanthum">megalanthum</tp:taxon-name-part></tp:taxon-name></italic> Wang &amp; Tang <bold>G</bold> Plant <bold>H</bold> Inflorescence <bold>I</bold> Flower dissection. <bold>A-H</bold>: Photographed by Xinxin Zhu; I: Photographed by Renbin Zhu.</p></caption><graphic xmlns:xlink="http://www.w3.org/1999/xlink" xlink:href="phytokeys-130-049-g004.jpg" position="float" orientation="portrait" xlink:type="simple" id="oo_327615.jpg"><uri content-type="original_file" xlink:type="simple">https://binary.pensoft.net/fig/327615</uri></graphic></fig><table-wrap id="T1" position="float" orientation="portrait"><label>Table 1.</label><caption><p>Morphological comparisons amongst <italic><tp:taxon-name><tp:taxon-name-part taxon-name-part-type="genus" reg="Disporum">Disporum</tp:taxon-name-part> <tp:taxon-name-part taxon-name-part-type="species" reg="nanchuanense">nanchuanense</tp:taxon-name-part></tp:taxon-name></italic>, <italic><tp:taxon-name><tp:taxon-name-part taxon-name-part-type="genus" reg="Disporum">D.</tp:taxon-name-part> <tp:taxon-name-part taxon-name-part-type="species" reg="longistylum">longistylum</tp:taxon-name-part></tp:taxon-name></italic> and <italic><tp:taxon-name><tp:taxon-name-part taxon-name-part-type="genus" reg="Disporum">D.</tp:taxon-name-part> <tp:taxon-name-part taxon-name-part-type="species" reg="megalanthum">megalanthum</tp:taxon-name-part></tp:taxon-name></italic>.</p></caption><table id="TID0EVWAE" rules="all"><tbody><tr><td rowspan="1" colspan="1">
                    <bold>Characters</bold>
                  </td><td rowspan="1" colspan="1">
                    <bold><italic><tp:taxon-name><tp:taxon-name-part taxon-name-part-type="genus" reg="Disporum">D.</tp:taxon-name-part> <tp:taxon-name-part taxon-name-part-type="species" reg="nanchuanense">nanchuanense</tp:taxon-name-part></tp:taxon-name></italic></bold>
                  </td><td rowspan="1" colspan="1">
                    <bold><italic><tp:taxon-name><tp:taxon-name-part taxon-name-part-type="genus" reg="Disporum">D.</tp:taxon-name-part> <tp:taxon-name-part taxon-name-part-type="species" reg="longistylum">longistylum</tp:taxon-name-part></tp:taxon-name></italic></bold>
                  </td><td rowspan="1" colspan="1">
                    <bold><italic><tp:taxon-name><tp:taxon-name-part taxon-name-part-type="genus" reg="Disporum">D.</tp:taxon-name-part> <tp:taxon-name-part taxon-name-part-type="species" reg="megalanthum">megalanthum</tp:taxon-name-part></tp:taxon-name></italic></bold>
                  </td></tr><tr><td rowspan="1" colspan="1">Stem</td><td rowspan="1" colspan="1">usually simple, rarely branched, 20–45 cm</td><td rowspan="1" colspan="1">usually branched distally, 30–100 cm</td><td rowspan="1" colspan="1">usually slightly branched distally, 30–60 cm</td></tr><tr><td rowspan="1" colspan="1">Inflorescence</td><td rowspan="1" colspan="1">terminal</td><td rowspan="1" colspan="1">terminal</td><td rowspan="1" colspan="1">opposite to a leaf or terminal on a short lateral branchlet</td></tr><tr><td rowspan="1" colspan="1">Petiole</td><td rowspan="1" colspan="1">3–13 mm long</td><td rowspan="1" colspan="1">3–10 mm long</td><td rowspan="1" colspan="1">2–4 mm long</td></tr><tr><td rowspan="1" colspan="1">Tepals</td><td rowspan="1" colspan="1">white with purple, oblanceolate, apex obtuse, 22–25 × 2.8–4 mm</td><td rowspan="1" colspan="1">green or greenish-yellow, spatulate-oblanceolate to obovate, apex subacute, 10–17 × 2–4(–8) mm</td><td rowspan="1" colspan="1">white, obovate-oblanceolate, apex acute, rarely obtuse, 20–38 × 5–8 mm</td></tr><tr><td rowspan="1" colspan="1">Stamens</td><td rowspan="1" colspan="1">distinctly exserted</td><td rowspan="1" colspan="1">distinctly exserted</td><td rowspan="1" colspan="1">included</td></tr><tr><td rowspan="1" colspan="1">Filaments</td><td rowspan="1" colspan="1">20–24 mm long</td><td rowspan="1" colspan="1">10–16 mm long</td><td rowspan="1" colspan="1">14–22 mm long</td></tr><tr><td rowspan="1" colspan="1">Anthers</td><td rowspan="1" colspan="1">5.2–5.6 mm long</td><td rowspan="1" colspan="1">2.5–4.5 mm long</td><td rowspan="1" colspan="1">4–6 mm long</td></tr><tr><td rowspan="1" colspan="1">Ovary</td><td rowspan="1" colspan="1">ca. 4.6 mm long</td><td rowspan="1" colspan="1">2–4 mm long</td><td rowspan="1" colspan="1">2–3 mm long</td></tr><tr><td rowspan="1" colspan="1">Style</td><td rowspan="1" colspan="1">27–29 mm long, distinctly exserted</td><td rowspan="1" colspan="1">8–17 mm long, exserted</td><td rowspan="1" colspan="1">12–18 mm long, included</td></tr></tbody></table></table-wrap></tp:treatment-sec><tp:treatment-sec sec-type="Description" id="SECID0EJCAE"><title>Description.</title><p>Perennial herb with short rhizomes; occasionally with stolons. Roots densely tufted, fleshy. Stem usually simple, rarely branched, 20–45 cm high, proximally with several sheaths. Leaves alternate, concentrated in distal part of stem; petiole 3–13 mm long; blade ovate-lanceolate to oblong, papery to thinly leathery, 6.5–12.5 × 1.1–6 cm, apex shortly acuminate to acute, base broadly cuneate or roundish, glabrous, 3–5-nerved. Inflorescence terminal, 2–7-flowered, non-pedunculate. Pedicels 10–13 mm long. Flowers narrowly campanulate, nodding; tepals 6, oblanceolate, white with purple, glabrous on both surfaces, minutely papillose on the lower margin, 22–25 × 2.8–4 mm, apex obtuse, base gibbous-spurred; spurs ca. 1.5 mm long. Stamens inserted at the base of tepals, distinctly exserted; filaments glabrous, 20–24 mm long, anthers 5.2–5.6 mm long. Ovary oblong, green, glabrous, ca. 4.6 mm long; style glabrous, 27–29 mm long, distinctly exserted, trifid at the apex, branches 3, densely papillose inside.</p></tp:treatment-sec><tp:treatment-sec sec-type="Phenology" id="SECID0EOCAE"><title>Phenology.</title><p>Flowering from March to April. No fruiting specimens have been seen.</p></tp:treatment-sec><tp:treatment-sec sec-type="Etymology" id="SECID0ETCAE"><title>Etymology.</title><p>The specific epithet refers to the type locality, Nanchuan District, Chongqing, China. The Chinese name is given as “南川万寿竹”.</p></tp:treatment-sec><tp:treatment-sec sec-type="Distribution and habitat" id="SECID0EYCAE"><title>Distribution and habitat.</title><p><italic><tp:taxon-name><tp:taxon-name-part taxon-name-part-type="genus" reg="Disporum">Disporum</tp:taxon-name-part> <tp:taxon-name-part taxon-name-part-type="species" reg="nanchuanense">nanchuanense</tp:taxon-name-part></tp:taxon-name></italic> is presently known only from the type locality in Jinfo Mountain National Nature Reserve, Nanchuan District, Chongqing. It grows under conifer-broadleaved forest at 1386–1411 m, together with <italic><tp:taxon-name><tp:taxon-name-part taxon-name-part-type="genus" reg="Arisaema">Arisaema</tp:taxon-name-part> <tp:taxon-name-part taxon-name-part-type="species" reg="bockii">bockii</tp:taxon-name-part></tp:taxon-name></italic> Engl. (<tp:taxon-name><tp:taxon-name-part taxon-name-part-type="family">Araceae</tp:taxon-name-part></tp:taxon-name>), <italic><tp:taxon-name><tp:taxon-name-part taxon-name-part-type="genus" reg="Cardamine">Cardamine</tp:taxon-name-part> <tp:taxon-name-part taxon-name-part-type="species" reg="hygrophila">hygrophila</tp:taxon-name-part></tp:taxon-name></italic> T.Y.Cheo &amp; R.C.Fang (<tp:taxon-name><tp:taxon-name-part taxon-name-part-type="family">Brassicaceae</tp:taxon-name-part></tp:taxon-name>), <italic><tp:taxon-name><tp:taxon-name-part taxon-name-part-type="genus" reg="Cephalotaxus">Cephalotaxus</tp:taxon-name-part> <tp:taxon-name-part taxon-name-part-type="species" reg="fortunei">fortunei</tp:taxon-name-part></tp:taxon-name></italic> Hook. (<tp:taxon-name><tp:taxon-name-part taxon-name-part-type="family">Cephalotaxaceae</tp:taxon-name-part></tp:taxon-name>), <italic><tp:taxon-name><tp:taxon-name-part taxon-name-part-type="genus" reg="Liriodendron">Liriodendron</tp:taxon-name-part> <tp:taxon-name-part taxon-name-part-type="species" reg="chinense">chinense</tp:taxon-name-part></tp:taxon-name></italic> (Hemsl.) Sargent. (<tp:taxon-name><tp:taxon-name-part taxon-name-part-type="family">Magnoliaceae</tp:taxon-name-part></tp:taxon-name>), <italic><tp:taxon-name><tp:taxon-name-part taxon-name-part-type="genus" reg="Pinus">Pinus</tp:taxon-name-part> <tp:taxon-name-part taxon-name-part-type="species" reg="massoniana">massoniana</tp:taxon-name-part></tp:taxon-name></italic> Lamb. (<tp:taxon-name><tp:taxon-name-part taxon-name-part-type="family">Pinaceae</tp:taxon-name-part></tp:taxon-name>), <italic><tp:taxon-name><tp:taxon-name-part taxon-name-part-type="genus" reg="Rhododendron">Rhododendron</tp:taxon-name-part> <tp:taxon-name-part taxon-name-part-type="species" reg="coeloneurum">coeloneurum</tp:taxon-name-part></tp:taxon-name></italic> Diels (<tp:taxon-name><tp:taxon-name-part taxon-name-part-type="family">Ericaceae</tp:taxon-name-part></tp:taxon-name>), <italic><tp:taxon-name><tp:taxon-name-part taxon-name-part-type="genus" reg="Sanicula">Sanicula</tp:taxon-name-part> <tp:taxon-name-part taxon-name-part-type="species" reg="orthacantha">orthacantha</tp:taxon-name-part></tp:taxon-name></italic> S.Moore (<tp:taxon-name><tp:taxon-name-part taxon-name-part-type="family">Apiaceae</tp:taxon-name-part></tp:taxon-name>) etc.</p></tp:treatment-sec><tp:treatment-sec sec-type="IUCN Red List category" id="SECID0EZGAE"><title>IUCN Red List category.</title><p><italic><tp:taxon-name><tp:taxon-name-part taxon-name-part-type="genus" reg="Disporum">Disporum</tp:taxon-name-part> <tp:taxon-name-part taxon-name-part-type="species" reg="nanchuanense">nanchuanense</tp:taxon-name-part></tp:taxon-name></italic> is known from only one population, with fewer than fifty individuals seen at this site. Therefore, the new species is assigned a preliminary status of Vulnerable (VU D2), according to IUCN Red List criteria, indicating a population with a very restricted area of occupancy (typically less than 20 km<sup>2</sup>) or number of locations (typically five or fewer).</p></tp:treatment-sec><tp:treatment-sec sec-type="Specimens Examined" id="SECID0EMHAE"><title>Specimens Examined.</title><p><bold>(Paratypes). CHINA. Chongqing:</bold> Nanchuan District, Jinfo Mountain National Nature Reserve, 28 March 2017, <italic>S.R.Yi ZXX17109</italic> (CSH!, KUN!).</p></tp:treatment-sec></tp:taxon-treatment>
